# Supplementary material for: Tetraenone A: A New β-Ionone Derivative from Tetraena aegyptia
Source: Metabolites. 2023 Dec 18;13(12):1202. doi: 10.3390/metabo13121202 (PMC10744760; doi:10.3390/metabo13121202)
Supplement: Supplementary file 1 [file metabolites-13-01202-s001.zip]

Archive with 1 entries (1 files):
- metabolites-2729723-supplementary.pdf
